# Supplementary material for: Association between Body Mass Index and Renal Outcomes Modified by Chronic Kidney Disease and Anemia: The Obesity Paradox for Renal Outcomes
Source: J Clin Med. 2022 May 15;11(10):2787. doi: 10.3390/jcm11102787 (PMC9144670; doi:10.3390/jcm11102787)
Supplement: Supplementary file 1 [file jcm-11-02787-s001.zip]

Archive with 7 entries (5 files):
- jcm-1721256-supplementary/
- jcm-1721256-supplementary/50. Supplementary tables/
- jcm-1721256-supplementary/50. Supplementary tables/Supplementary Table S1. Multivariate linear regression for waist-to-hip ratio (WHR_ per 0.05 increase).pdf
- jcm-1721256-supplementary/50. Supplementary tables/Supplementary Table S2. Association between BMI, renal outcomes, and mortality according to Hb levels among patients with CKD stage 4¿C5.pdf
- jcm-1721256-supplementary/50. Supplementary tables/Supplementary Table S3. Association between WHR, renal outcomes, and mortality according to CKD stage.pdf
- jcm-1721256-supplementary/50. Supplementary tables/Supplementary Table S4. Association between WHR, renal outcomes, and mortality according to Hb levels.pdf
- jcm-1721256-supplementary/50. Supplementary tables/Supplementary Table S5 Baseline characteristics of individuals with different CKD stages.pdf
